# Supplementary material for: UCSC Cell Browser: visualize your single-cell data
Source: Bioinformatics. 2021 Jul 9;37(23):4578–80. doi: 10.1093/bioinformatics/btab503 (PMC8652023; doi:10.1093/bioinformatics/btab503)
Supplement: btab503_Supplementary_Data [file btab503_supplementary_data.zip]

Archive with 4 entries (4 files):
- UCSC_Cell_Browser_Fig_S1.pdf
- UCSC_Cell_Browser_Fig_S2.pdf
- UCSC_Cell_Browser_Fig_S3.pdf
- UCSC_Cell_Browser_Table_S1.pdf
